# Supplementary material for: GhKWL1 Upregulates GhERF105 but Its Function Is Impaired by Binding with VdISC1, a Pathogenic Effector of Verticillium dahliae
Source: Int J Mol Sci. 2021 Jul 8;22(14):7328. doi: 10.3390/ijms22147328 (PMC8306359; doi:10.3390/ijms22147328)
Supplement: Supplementary file 1 [file ijms-22-07328-s001.zip]

Archive with 1 entries (1 files):
- ijms-1264159-supplementary.pdf
